# Supplementary material for: Salt-Induced Changes in the Phenolic Content of Melon F2 Offspring Sprouts Obtained from Fruit Deseeding
Source: Foods. 2025 Jun 25;14(13):2242. doi: 10.3390/foods14132242 (PMC12248726; doi:10.3390/foods14132242)
Supplement: Supplementary file 1 [file foods-14-02242-s001.zip]

Archive with 1 entries (1 files):
- foods-3688466-supplementary.pdf
